# Supplementary material for: Study on Genetic Transformation System of Cabbage (Brassica oleracea var. capitata) Based on Transgenic Root Regeneration
Source: Plants (Basel). 2025 Dec 10;14(24):3754. doi: 10.3390/plants14243754 (PMC12736755; doi:10.3390/plants14243754)
Supplement: Supplementary file 1 [file plants-14-03754-s001.zip]

Archive with 1 entries (1 files):
- plants-3894622-supplementary.pdf
